# Supplementary material for: Assessment of the Composition Effect of a Bio-Cementation Solution on the Efficiency of Microbially Induced Calcite Precipitation Processes in Loose Sandy Soil
Source: Materials (Basel). 2023 Aug 23;16(17):5767. doi: 10.3390/ma16175767 (PMC10488806; doi:10.3390/ma16175767)
Supplement: Supplementary file 1 [file materials-16-05767-s001.zip]

Archive with 1 entries (1 files):
- materials-2536298-supplementary.pdf
